# Supplementary material for: BamClassifier: a machine learning method for assessing iron deficiency
Source: Sci Rep. 2025 Sep 2;15:32264. doi: 10.1038/s41598-025-92892-y (PMC12402083; doi:10.1038/s41598-025-92892-y)
Supplement: Supplementary file 2 — Supplementary Material 2 [file 41598_2025_92892_MOESM2_ESM.xls]

## Sheet: Dataset 1 (Males and Female)
Age	Gender	WBC	RBC	hgb	MCV	MCH	MCHC	PLT	HCT	label
24	MALE	7.06	4.2	13.6	90	32.4	36	269	37.8	Negative
19	FEMALE	6.69	4.07	12.1	82.3	29.7	36.1	228	33.5	Negative
22	FEMALE	6.73	5.4	12.6	68.5	23.3	34.1	366	37	Negative
30	FEMALE	7.66	4.84	13.8	80.6	28.5	35.4	256	39	Negative
22	FEMALE	8.63	4.45	12	78.7	27	34.3	250	35	Negative
19	MALE	5.39	4.95	13.5	78	27.3	35	191	38.6	Negative
27	MALE	5.95	5.59	13.8	65.8	24.7	37.5	153	36.8	Negative
22	MALE	4.22	5.33	15	76	28.1	37	181	40.5	Negative
34	MALE	4.84	4.91	13.8	82.3	28.1	34.2	263	40.4	Negative
31	MALE	5.37	4.75	14.5	81.9	30.5	37.5	256	38.9	Negative
28	MALE	5.13	4.61	13.7	83.1	29.7	35.8	224	38.3	Negative
52	MALE	4.78	5.06	15.1	81.6	29.8	36.6	247	41.3	Negative
30	MALE	6.42	5.12	15.2	82.6	29.7	35.9	217	42.3	Negative
30	MALE	7.95	5.19	15.4	80	29.7	37.1	260	41.5	Negative
17	MALE	5.75	4.65	12.6	77.2	27.1	35.1	206	35.9	Negative
33	MALE	4.82	6.12	12.3	56.9	20.1	35.3	264	34.8	Negative
30	MALE	5.41	5	13.9	78.6	27.8	35.4	195	39.3	Negative
27	MALE	4.26	4.83	14.6	78.1	30.2	38.7	245	37.7	Negative
18	MALE	6.61	4.47	13.6	86.6	30.4	35.1	215	38.7	Negative
18	MALE	7	5.02	14.5	76.9	28.9	37.6	256	38.6	Positive
24	MALE	3.39	4.38	12.8	83.6	29.2	35	270	36.6	Positive
37	MALE	5.59	5.4	16.4	82.4	30.4	36.9	188	44.5	Negative
38	MALE	5.58	4.49	14.3	86	31.8	37	259	38.6	Negative
20	MALE	5.51	5.17	13.7	75.8	26.5	34.9	198	39.2	Negative
28	MALE	6.59	4.74	13.7	82.3	28.9	35.1	242	39	Negative
34	MALE	0	4.58	13.4	81.9	29.3	35.7	228	37.5	Negative
39	MALE	4.94	5.14	14.4	77.6	28	36.1	234	39.9	Negative
38	MALE	5.04	5.07	13.1	75.3	25.8	34.3	180	38.2	Negative
32	MALE	7.31	4.54	12.7	80.6	28	34.7	299	36.6	Negative
39	MALE	6.86	5.32	14.9	72.9	28	38.4	313	38.8	Negative
34	MALE	4.26	4.76	13.6	80.7	28.6	35.4	283	38.4	Negative
54	MALE	6.07	5.18	15.5	81.3	29.9	36.8	210	42.1	Negative
50	MALE	4.01	4.85	15.1	88.7	31.1	35.1	176	43	Negative
34	MALE	3.62	6.04	13.8	69.4	22.8	32.9	182	41.9	Negative
19	MALE	5.14	4.84	14.9	81.8	30.8	37.6	259	39.6	Negative
27	MALE	6.03	5.12	15.1	81.6	29.6	36.1	220	41.8	Positive
30	MALE	4.76	5.34	14.2	77.9	26.6	34.1	206	41.6	Negative
35	MALE	5.91	5.94	16.9	80.5	28.5	35.4	205	47.8	Negative
32	MALE	3.82	4.83	14.6	83.4	30.2	36.2	289	40.3	Positive
30	MALE	5.38	5.3	13.4	73.4	25.3	34.4	249	38.9	Positive
28	MALE	7.71	4.81	15.2	85.2	31.6	37.1	186	41	Negative
30	MALE	5.38	5.11	14.7	80.4	28.8	35.8	124	41.1	Negative
33	MALE	9.62	5.28	15.6	81.8	29.5	36.1	187	43.2	Negative
31 - 40	MALE	5.37	5.95	17.7	78.7	29.7	37.8	325	46.8	Negative
21 - 25	FEMALE	7.43	5.82	12.1	64.4	20.8	32.3	209	37.5	Positive
21 - 25	FEMALE	6.69	4.8	13.6	76	28.3	37.3	336	36.5	Negative
18	MALE	7.01	6.29	16.4	76.3	26.1	34.2	135	48	Positive
27	MALE	4.3	4.62	14.4	85.3	31.2	36.5	171	39.4	Negative
29	MALE	4.05	4.56	15	89.9	32.9	36.6	246	41	Negative
31 - 40	FEMALE	6.21	4.2	12.8	86.2	30.5	35.4	344	36.2	Positive
40	FEMALE	3.3	4.61	14.5	85.5	31.5	36.8	187	39.4	Negative
45	MALE	6.08	4.83	13.8	74.9	28.6	38.1	185	36.2	Negative
19	MALE	7.64	5.29	11.8	64.3	22.3	34.7	270	34	Negative
25	MALE	6.43	4.56	13.7	86	30	34.9	269	39.2	Negative
37	MALE	4.14	4.82	13.3	78	27.6	35.4	158	37.6	Negative
21 - 25	FEMALE	0	4.46	13.2	80.3	29.6	36.9	280	35.8	Negative
21 - 25	MALE	3.8	4.85	14.3	81.6	29.5	36.1	182	39.6	Negative
31 - 40	MALE	3.24	4.91	15.1	83.3	30.8	36.9	95	40.9	Negative
21 -25	MALE	5.7	4.89	13.6	79.8	27.8	34.9	246	39	Positive
31 - 40	MALE	6.96	4.71	14.6	86.6	31	35.8	267	40.8	Negative
17	MALE	7.26	4.81	14.5	81.9	30.1	36.8	191	39.4	Negative
31 - 40	MALE	6.44	4.79	14.1	81.2	29.4	36.2	195	38.9	Negative
26 - 30	MALE	7.1	4.77	13.3	79.2	27.9	35.2	213	37.8	Positive
26 - 30	MALE	4.53	4.28	13.4	83.6	31.3	37.4	228	35.8	Positive
34	MALE	4.12	4.95	13.3	78	26.9	34.5	185	38.6	Negative
23	MALE	8.14	4.68	14.3	81.6	30.6	37.4	188	38.2	Negative
33	MALE	5.06	5.52	13.1	71	23.7	33.4	280	39.2	Positive
26 - 30	MALE	5.41	4.69	14.1	80.6	30.1	37.3	152	37.8	Negative
31 - 40	FEMALE	7.61	5.21	15.4	74.9	29.6	39.5	182	39	Positive
31 - 40	MALE	4.85	4.65	14.4	86.5	31	35.8	154	40.2	Negative
26 - 30	MALE	5.89	4.29	11.1	72.7	25.9	35.6	316	31.2	Positive
21 - 25	FEMALE	6.35	4.37	13.4	81.9	30.7	37.4	368	35.8	Negative
31 - 40	MALE	5.48	6.16	13	60.2	21.1	35	192	37.1	Negative
21 - 25	MALE	7.15	4.72	15.6	87.9	33.1	37.6	169	41.5	Negative
21 - 25	FEMALE	7.62	4.91	13.3	74.9	27.1	36.1	258	36.8	Positive
31 - 40	MALE	6.84	5.92	16.2	76.2	27.4	35.9	203	45.1	Negative
31 - 40	MALE	3.7	5.46	12.2	65.4	22.3	34.2	187	35.7	Negative
31 - 40	MALE	6.55	5.14	14.6	80.2	28.4	35.4	37	41.2	Negative
21	MALE	4.25	4.53	14.5	88.1	32	36.3	200	39.9	Negative
31	MALE	4	4.49	8.1	59.9	18	30.1	324	26.9	Positive
25	MALE	7.47	6	10.8	56	18	32.1	319	33.6	Positive
ABOVE 40	MALE	4.35	3.78	11.2	88.9	29.6	33.3	161	33.6	Negative
26 - 30	MALE	6.73	5.37	14.5	76	27	35.5	191	40.8	Positive
31 - 40	MALE	6.31	4.58	13.4	86.2	29.3	33.9	159	39.5	Positive
31 - 40	MALE	6.39	5.57	14	73.2	25.1	34.3	170	40.8	Negative
17 20	FEMALE	4.82	4.42	13.3	87.1	30.1	34.5	216	38.5	Positive
31 - 40	FEMALE	3.54	4.32	13.7	90.3	31.7	35.1	226	39	Positive
31 - 40	MALE	6.35	4.55	14.4	88.8	31.6	35.6	210	40.4	Negative
28	MALE	3.4	4.89	14.7	85.7	30.1	35.1	107	41.9	Negative
26 - 30	MALE	4.32	5.48	12.8	70.8	23.4	33	256	38.8	Negative
ABOVE 40	MALE	4.79	4.53	12.9	82.1	28.5	34.7	251	37.2	Negative
26 - 30	MALE	4.81	5.46	15.7	81.3	28.8	35.4	208	44.4	Negative
ABOVE 40	MALE	7.27	6.2	17.7	83.7	28.5	34.1	54	51.9	Negative
26 - 30	MALE	4.53	4.65	14	86.5	30.1	34.8	154	40.2	Negative
ABOVE 40	FEMALE	8.01	4.85	15.5	89.5	32	35.7	234	43.4	Negative
ABOVE 40	MALE	3.45	4.8	13.8	81.3	28.8	35.4	122	39	Negative
21 - 25	FEMALE	3.19	4.17	11.9	82.5	28.5	34.6	137	34.4	Positive
21 - 25	FEMALE	4.17	5.02	14	79.5	27.9	35.1	176	39.9	Negative
17 - 20	MALE	5.22	6.04	16.3	73.8	27	36.5	199	44.6	Negative
31 - 40	FEMALE	5.17	5.14	12	71.2	23.3	32.8	342	36.6	Positive
21 - 25	FEMALE	5.37	4.18	12.2	82.3	29.2	35.5	214	34.4	Negative
ABOVE 40	MALE	4.26	4.88	15.1	89.3	30.9	34.6	107	43.6	Negative
21 - 25	MALE	3.99	4.56	14.1	83.3	30.9	37.1	151	38	Negative
21 - 25	FEMALE	4.61	4.5	11.9	74.2	26.4	35.6	196	33.4	Negative
ABOVE 40	FEMALE	3.29	4	11.6	88.3	29	32.9	233	35.3	Negative
26 - 30	MALE	4.25	4.8	15.8	88.8	32.9	37.1	178	42.6	Negative
21 - 25	MALE	5.06	5.3	15.9	85.3	30	35.2	194	45.2	Positive
31	MALE	4.6	4.63	14.3	91.6	30.9	33.7	208	42.4	Negative
26 - 30	MALE	4.98	5.8	17.5	81.7	30.2	36.9	105	47.4	Negative
31 - 40	MALE	3.1	5.04	15.4	88.3	30.6	34.6	126	44.5	Negative
21 - 25	MALE	6.8	6.23	17.1	77.8	27.4	35.3	153	48.5	Negative
21 - 25	MALE	2.93	5.35	15.9	82.6	29.7	36	178	44.2	Negative
22	FEMALE	4.89	4.14	12.5	80.2	30.2	37.7	215	33.2	Negative
26 - 30	MALE	6.21	5.53	15	77.9	27.1	34.8	0	43.1	Negative
31 - 40	MALE	5.85	4.99	14.3	80	28.7	35.8	107	39.9	Negative
23	MALE	6.27	5.6	15.7	81.1	28	34.6	277	45.4	Negative
44	MALE	4.46	5.42	15.9	76.2	29.3	38.5	122	41.3	Negative
21 - 25	MALE	4.46	5.78	14.6	73.9	25.3	34.2	156	42.7	Negative
19	FEMALE	3.65	3.77	11	85.9	29.2	34	153	32.4	Positive
23	MALE	2.42	5.16	15.1	80.6	29.3	36.3	245	41.6	Negative
30	MALE	3.79	5.01	14.7	77.6	29.3	37.8	225	38.9	Negative
40	MALE	5.77	5.14	15.8	82.1	30.7	37.4	221	42.2	Negative
27	MALE	3.61	4.72	10.8	66.7	22.9	34.3	251	31.5	Positive
27	MALE	4.32	4.4	13.4	70.4	27.3	38.8	215	34.5	Negative
27	MALE	5.6	5.8	18.3	79.5	31.8	40	318	45.5	Negative
22	MALE	4.7	4.8	17.7	89.9	37.2	41.4	220	42.8	Negative
24	MALE	4.1	5.5	17.3	77.1	31.5	40.8	418	42.4	Negative
45	MALE	4.1	3.7	14.9	83.6	29.9	35.7	119.9	30.5	Negative
37	MALE	5.3	5.1	17.2	84.2	31.2	35.6	321	41.3	Negative
26	MALE	5.1	4.8	16.9	81.2	30.3	33.3	284	44.2	Negative
28	MALE	4.6	5.7	17.8	81.3	36.3	41	326	43.4	Negative
28	MALE	4.6	5.4	17.7	79.3	34.3	40.1	356	41.3	Positive
19	MALE	4.2	4.9	16.8	76.1	32	39.3	431	39.6	Negative
19	MALE	4.3	4.5	16.3	72.1	31.1	38.2	325	40.1	Negative
28	MALE	4.2	5.6	17.3	88.9	32.1	41.1	321	42.1	Negative
24	MALE	4.4	4.7	16.7	75.6	34.1	42.1	312	38.2	Negative
40	MALE	5.3	4.9	18.3	82.1	34.3	441	364	48.4	Negative
28	MALE	4.5	5.1	17.8	79.3	35.2	42.1	224	44.3	Negative
29	MALE	47	4.9	17.2	84.2	31.6	38.1	112	45.2	Negative
26	MALE	4	5.1	16.7	78	78.5	35.3	123	45.2	Negative
33	MALE	4.6	5.3	17.2	87.3	32.7	37.5	98	46.6	Negative
18	MALE	6.9	6.5	18.6	83.9	34.6	41.3	68	54.3	Negative
24	MALE	3.1	6.9	19.2	75	30.3	40.4	73	51.7	Negative
32	MALE	6.4	5.8	18.4	82.3	32.1	38.5	133	47.8	Negative
21	MALE	5.7	5.6	17.9	84.8	31.9	37.6	84	47.6	Positive
35	MALE	5.5	5	13.4	69.4	27	38.8	314	34.5	Positive
19	FEMALE	7.5	4.2	13.3	81	32	39.5	295	33.7	Positive
40	MALE	5.5	5.1	16.7	79.4	32.5	40.9	229	40.8	Positive
23	MALE	7.2	4.7	15	79.8	32.2	40.2	266	37.2	Negative
31	MALE	9.8	7.1	18.9	74.7	29.4	39.3	82	53.2	Negative
21	MALE	9.2	4.9	18.4	77.6	29.4	37.9	263	38	Negative
22	MALE	3.8	5.1	16.4	78.4	32	40.8	195	40.2	Negative
25	MALE	4.9	4.8	16.1	81.1	33.3	41.1	233	39.2	Negative
22	MALE	4.3	5.1	16.4	78.2	31.9	40.8	164	40.2	Negative
20	MALE	4	5.1	16.3	78.1	31.8	40.8	139	40	Negative
34	MALE	5.4	5.9	17.1	71.2	28.9	40.6	263	42.1	Negative
22	MALE	9.2	4.7	14.1	79.4	29.9	37.7	241	37.4	Negative
31	MALE	4	6.5	18	78.4	32.2	41.1	210	51.1	Negative
28	MALE	4.9	5.7	18.2	77.6	31.9	41.1	153	44.3	Negative
35	MALE	7.1	7.2	19.7	67.4	24.6	38	178	51.8	Negative
20	MALE	4.6	5.6	18.6	84.2	33.4	39.7	52	46.9	Negative
31	FEMALE	5	5	16.3	82.9	32.7	39.5	156	41.3	Negative
20	MALE	7.8	6.4	18.4	82.9	33.5	40.4	207	53	Negative
26	MALE	8.3	5.7	18.9	78.2	33.2	42.5	132	44.5	Negative
30	MALE	5.3	5.1	17.3	84.2	33.8	40.1	199	43.1	Negative
28	MALE	3.4	4.8	17.1	91.2	35.3	39.3	173	43.5	Negative
24	MALE	5.1	4.2	15.4	91.2	36.7	40.2	261	38.3	Negative
32	MALE	3.7	4.9	18	91.8	36.9	40.2	164	44.8	Negative
24	MALE	4.9	4.8	16.3	80.2	34	42.3	301	38	Negative
26	MALE	4.9	4.5	15.2	85.9	33.6	39.1	227	38.9	Positive
26	FEMALE	5.3	5.3	16.5	76.4	31	40.5	364	40.5	Positive
28	MALE	5.1	4	14.5	90.5	36.2	39.9	138	36.4	Negative
26	MALE	5.5	6.2	17.1	74.4	27.5	36.9	82	46.3	Negative
26	MALE	5.8	5.2	17.7	83.8	34.2	40.8	216	43.3	Negative
22	FEMALE	5.5	6.2	17	74.8	27.5	36.8	101	46.2	Positive
28	MALE	4.7	4	15.5	91.8	38.8	42.2	122	36.7	Negative
30	MALE	7.6	5.6	16.9	41.3	30	40.9	195	41.3	Negative
45	MALE	8.4	5.1	18.6	87	36.6	42.1	271	44.2	Negative
33	MALE	9.9	4.5	16.4	86.5	36.2	41.8	328	39.2	Negative
27	MALE	5.2	4.8	17.3	84.1	36.1	42.9	338	40.3	Negative
20	MALE	4.2	5.2	17.4	83.3	33.3	40	330	43.5	Negative
18	MALE	3.9	5.1	16.7	83.5	33	39.6	245	42	Negative
19	MALE	7.6	5.5	18.1	82.5	32.7	39.6	156	45.7	Negative
24	MALE	3.2	4.7	15.5	80.4	42.7	40.7	60	38.1	Negative
26	MALE	5.8	5.9	16.7	74.1	28.5	38.5	135	43.4	Negative
33	MALE	5.2	5.8	18.3	78.8	31.5	40	222	45.8	Negative
32	MALE	5.6	6.3	18.8	74.6	29.8	39.9	184	47.1	Negative
40	MALE	6.4	5.2	18.2	85.1	34.9	41	253	44.4	Negative

## Sheet: Dataset 2(Nulliparous Women)
AGE	BMI	WHR	HB	MCV	MCH	MCHC	label
25	21.3039	0.778947	12.4	84.1	30.3	36	Positive
30	20.9573	0.802326	11.5	79.7	28.4	33.5	Negative
27	20.3125	0.778947	10.2	88.2	31.2	35.4	Positive
22	26.3702	0.764706	11.1	88.3	30.6	34.6	Negative
21	25.8022	0.76	10.2	87.5	30.1	34	Negative
30	20.5693	0.757895	13.3	75.8	29.8	35.5	Negative
25	19.3772	0.833333	12	82.4	30.5	35.8	Negative
26	21.3333	0.729167	10.3	77.6	27.3	35.2	Negative
24	17.3134	0.747368	9.4	73.5	25.4	34.5	Positive
33	25.3444	0.777778	9.7	76.6	26.1	34	Negative
30	22.4323	0.738318	9.6	67.2	23.2	34.4	Positive
20	23.7812	0.78125	10.2	69.6	27.2	39.1	Negative
22	20.2395	0.773196	11.6	77.1	28	36.4	Positive
25	23.7332	0.785714	11.5	76.5	28.1	36.7	Positive
25	22.3133	0.727273	13.7	70.5	22.4	32.4	Positive
26	22.2656	0.747368	11.7	71.6	25.6	34.5	Negative
23	22.0711	0.721649	10.8	79.9	28.5	35.5	Positive
25	24.6548	0.808511	9.3	71.5	25.4	32.4	Negative
26	29.0943	0.797753	13.7	79.5	26.4	33.8	Negative
27	31.2295	0.765306	11	86.4	27.8	36.7	Positive
25	27.0051	0.833333	7.4	76.5	22.9	31.6	Positive
29	24.6548	0.735294	14.5	87.1	33.5	37.2	Negative
21	23.3091	0.788889	9.7	73.4	25.4	32.4	Negative
20	20.9366	0.840909	11.5	78.5	26.4	32.4	Negative
26	19.3625	0.75	8.4	68.5	20.5	23.9	Positive
27	21.5019	0.872093	12.1	85.4	32.5	34.8	Positive
27	18.75	0.711538	11	80.1	27	33.7	Positive
26	28.9062	0.841121	12.1	82.6	27.1	32.8	Negative
25	24.064	0.787234	14	83.7	30.9	36.9	Negative
30	33.1504	0.672566	10.5	89.6	35.2	37	Negative
29	27.1809	0.776596	10.1	85.4	32.5	37.4	Negative
24	24.977	0.654867	13	72.9	27.5	37.8	Negative
33	23.5883	0.734694	10.5	75.4	30	35.4	Negative
24	23.3091	0.814433	10.9	72.5	24.5	30.4	Negative
26	24.1288	0.764706	11.5	80.5	30.4	34.5	Negative
24	23.1911	0.71	12.4	79.4	28.5	33.4	Negative
24	17.5771	0.804598	11.9	84.4	29.9	35.2	Negative
25	19.1467	0.771739	12.9	76.6	27	35.2	Negative
24	18.6851	0.778947	11.9	85.5	26.3	37	Positive
26	23.8054	0.802083	11.7	76.6	27.4	35.8	Negative
22	21.0938	0.758242	11.8	65	22.2	34.1	Negative
22	24.5243	0.74	9.4	72	23.9	33.2	Positive
24	25.4028	0.811321	12.6	78.1	26	33.3	Positive
26	20.4382	0.683168	11.2	70	23.5	33.6	Positive
21	21.5139	0.776699	12.3	88.2	30.2	34.4	Negative
21	22.0386	0.761905	12.9	83.5	30.4	36.7	Negative
27	27.968	0.884615	11.2	88.3	31.5	34.5	Negative
25	28.6288	0.782178	10.5	78.5	27.7	34.9	Positive
21	24.2439	0.767677	9.8	84.6	28.4	33.7	Negative
26	25.8065	0.777778	11.3	75.2	25	33.2	Positive
24	18.75	0.778947	11.3	83.8	28.3	33.7	Negative
29	24.8016	0.772277	11.5	76.8	29	36.4	Negative
25	20.5688	0.758242	8.8	83.3	28.7	34.4	Negative
28	28.3987	0.801887	9.4	67.8	23.7	34.7	Negative
28	24.974	0.747368	10.9	88.7	30.1	33.9	Negative
26	23.4236	0.84	11.8	69	23.5	34	Positive
23	23.3067	0.826923	9.9	79.2	25.7	32.5	Positive
30	23.4221	0.762887	10.9	71	23.8	33.5	Negative
36	24.8016	0.823529	10.2	81.3	28.9	35.5	Positive
21	17.5697	0.782609	9.5	72.3	23.5	32.4	Negative
23	22.3478	0.787879	10.3	76.3	26.5	34.8	Negative
34	23.0518	0.804124	8.6	79	27	34.1	Positive
27	25.2092	0.8	13.8	87.7	31.9	36.4	Positive
26	22.0386	0.72549	11.5	78.1	26.5	33.9	Negative
25	23.8281	0.695238	10.9	84	30.6	36.5	Negative
25	22.4813	0.767677	12.6	83.6	30.9	37.9	Positive
24	19.5312	0.742574	11.4	79.8	28.5	35.7	Negative
30	20.9572	0.742574	10	83.8	30.6	36.5	Negative
21	22.4059	0.727273	9.6	83	29.2	35.2	Negative
22	25.5588	0.8	12.4	76.6	27.8	36.3	Negative
26	21.1927	0.767677	14.7	82.6	27.3	33.7	Negative
24	21.875	0.821053	9.1	65.7	22.4	34.2	Positive
29	23.833	0.755102	8.4	72	23.8	32.4	Positive
23	23.9188	0.72381	11.2	69.7	23.4	34.4	Negative
22	20.7967	0.737864	6.7	86	28.5	33.2	Positive
23	19.9219	0.802083	10.1	87.5	30.5	33.5	Negative
25	22.3081	0.849462	10.6	84.5	29.8	33.5	Positive
24	20.8209	0.765957	10.5	81.3	27.1	34	Negative
24	28.5483	0.735043	9.5	77.9	26.4	35.7	Negative
26	26.8923	0.769231	9.8	76.1	25.1	35.4	Positive
25	19.9219	0.770833	10.7	94.6	31.8	33.6	Negative
23	22.4813	0.742574	9.2	77.4	26.4	34.1	Positive
26	22.4913	0.730769	10.5	75.1	26.4	35.1	Positive
27	22.3081	0.740385	12.6	78.4	30.3	38.7	Positive
25	27.1809	0.727273	12.5	87.8	31	35.3	Negative
25	27.6361	0.871287	9.7	89.3	31.5	35.3	Positive
26	23.7387	0.848485	12.6	80.5	31.4	36.1	Negative
26	19.1406	0.755319	11.9	71	26.9	37.9	Positive
35	23.8751	0.762887	12.8	79.9	28.3	35.5	Negative
25	21.3578	0.772277	13.3	82.2	29.9	36.3	Negative
26	28.1337	0.71	9.6	68	23.1	33.9	Positive
25	24.3232	0.776596	11.8	71.1	24.7	34.8	Negative
26	21.83	0.739583	11.3	86.8	29.3	33.7	Negative
23	24.7475	0.76	11.8	54.8	20	36.5	Positive
28	25.0995	0.76699	13.1	81	30.7	37.9	Negative
28	26.4463	0.792079	16.6	94.7	32.9	34.7	Negative
27	21.2031	0.757576	13	90.4	31.3	34.6	Negative
23	23.8751	0.804124	12.2	71.8	26.3	36.6	Negative
26	26.9531	0.770833	10.4	87	32.2	37	Negative
24	23.2335	0.75	11.2	88.1	31	35.2	Negative
25	22.0386	0.730769	10.4	86.7	31.4	36.2	Negative
28	22.6757	0.769231	9.4	80.1	27.2	33.9	Negative
29	24.4646	0.79798	7	86.3	28.1	32.6	Positive
23	24.6094	0.8	12.7	85.2	30.4	35.7	Negative
28	24.2188	0.79	13.4	88.2	30.5	34.6	Negative
30	21.2585	0.732673	11.8	84.4	27.8	33	Negative
26	23.3726	0.714286	10.5	77.3	26.8	34.7	Negative
24	21.9899	0.722772	10.9	93.2	32.2	34.6	Negative
25	24.7737	0.744681	12	77.9	26.8	34.5	Negative
26	23.0112	0.714286	10.8	62.2	22	35.4	Negative
23	19.5312	0.701031	11.5	90.1	32.4	35.9	Negative
28	21.9076	0.729167	9.2	91	30.8	33.8	Negative
22	26.5021	0.732673	8.5	83.2	29.1	35	Positive
23	29.0943	0.72549	11.8	85.6	31	36.2	Negative
33	27.1416	0.783505	11.7	84.5	28.8	34.1	Negative
35	21.6311	0.8	10.8	79.3	29.3	37	Negative
32	21.4692	0.81	9.2	77.8	24.9	32.1	Negative
26	22.9854	0.828571	12.8	89.6	33.4	37.7	Negative
26	24.5675	0.841584	10.2	85.8	29	33.8	Negative
26	20.1951	0.737374	11.7	80	27.9	34.8	Negative
24	19.6283	0.717172	9.9	82.2	30.4	36.9	Negative
25	27.0993	0.834951	10.5	82	28.2	34.3	Positive
25	22.8329	0.732673	11	90.4	32.1	35.5	Negative
26	23.2446	0.81	8.7	77.8	28.8	37	Positive
23	22.3081	0.757895	10.8	76.2	27.6	36.2	Negative
27	20.5761	0.762887	11.3	77.4	27.5	35.5	Negative
28	22.151	0.77551	9.5	80.6	29.7	36.8	Negative
29	30.4832	0.831579	9.2	62.6	21	33.6	Positive
26	25.1559	0.833333	12.1	66.2	26.1	39.4	Positive
24	25.4581	0.794118	9.5	90	30.6	34.1	Negative
26	24.677	0.76	12	77.9	26.8	34.5	Negative
28	22.2656	0.755102	12.2	84.7	29.5	34.9	Negative
26	22.7244	0.857143	11.7	78.4	29.1	37	Positive
25	24.7676	0.772277	11.4	68.1	25.8	37.9	Negative
24	26.079	0.778947	6.9	76.6	26	34	Positive
25	19.9219	0.765306	6.8	79.3	24.3	30.6	Positive
26	23.7954	0.787879	10.5	75	26.3	35	Negative
23	24.8358	0.78125	9.2	75.3	25.5	33.8	Positive
25	20.4382	0.74	12.3	86.9	31.6	36.4	Negative
28	19.3337	0.776596	12.5	87.1	31.1	35.7	Positive
24	21.0772	0.778947	9.8	83.4	29.5	35.4	Negative
25	22.1453	0.79	10.9	93.2	32.2	34.6	Negative
28	20.9366	0.755102	9.7	81.1	28.6	35.3	Negative
24	20.3125	0.742268	9.4	97.7	31.5	32.3	Negative
25	20.0288	0.788889	11.5	81.2	28.5	35.1	Negative
27	21.0077	0.778947	11.8	79.3	27.8	35	Negative
30	24.977	0.827273	10.9	93.2	32.2	34.6	Negative
24	20.1956	0.765306	9.1	68.8	23.1	33.6	Positive
23	21.2084	0.71875	12.1	82.8	28.5	34.4	Negative
28	20.0288	0.736842	10.9	81.8	28.7	35	Negative
25	22.7732	0.747475	11.8	83.6	27.3	32.7	Negative
24	22.3757	0.74	11.2	81.1	29	35.8	Negative
21	19.0311	0.831461	12.7	86.2	30.2	35	Negative
26	19.6752	0.768421	11.8	97.3	35	36	Negative
31	20.2812	0.732673	11.8	86.1	29.2	33.9	Negative
24	19.5312	0.734694	14.5	75.2	26.6	35.4	Negative
26	23.6614	0.772727	9.3	74.3	24.7	33.2	Positive
25	22.5896	0.745098	9.8	92	31.4	34.1	Negative
26	20.3125	0.74	10.5	80.5	27.3	34	Negative
28	22.5827	0.773196	11.6	80.7	26.1	32.3	Positive
26	20.9366	0.768421	9.9	81	28.4	35.1	Positive
25	22.8928	0.767677	11.8	79.7	27.2	34.1	Positive
24	19.3772	0.698113	10.6	76.3	26.4	34.6	Positive
26	21.4536	0.785714	10.4	88.8	31.6	35.6	Negative
24	21.9671	0.755102	12.1	84.6	30	35.5	Negative
26	21.7738	0.757576	12.6	78.4	30.3	38.7	Positive
21	20.2848	0.778947	11.8	86.8	31.1	35.8	Negative
26	19.0451	0.771739	10.7	74.5	25.2	33.9	Positive
25	20.7612	0.742574	12.1	82.7	28.7	34.7	Negative
24	22.9421	0.747475	9.1	72.8	26.3	36.1	Positive
28	22.8625	0.740385	12.8	77.3	28.8	37.2	Negative
24	22.4766	0.765957	11.7	84.2	30.2	35.9	Negative
22	19.1953	0.778947	8.9	63	20.5	32.5	Positive
26	20.4152	0.74	11.8	79.7	27.2	34.1	Positive
28	21.9363	0.684685	14.5	75.2	26.6	35.4	Negative
24	19.487	0.701031	12.2	88.8	31	34.9	Negative
26	20.5191	0.735294	13.4	70.6	26.1	37	Negative
20	30.854	0.804348	12.7	76	35.4	26.4	Negative
22	23.7812	0.714286	12.8	87.5	26	22.8	Negative
24	28.5375	0.75	12	102.2	28	28.7	Positive
26	25.7778	0.842105	12	102.9	28	28.9	Negative
23	25.7812	0.731707	13.4	118.8	24.9	26.8	Negative
24	24.4444	0.783784	10.9	82.2	31	25.4	Negative
23	28.7201	0.833333	13.3	83	36.8	30.7	Negative
24	24.5578	0.648649	11.7	102.1	24.7	25.2	Positive
20	23.8751	0.921053	12.4	98.1	29	28.5	Negative
24	25.7778	0.74359	8.8	92.8	24.2	22.4	Positive
24	22.2222	0.756757	18.6	117.2	487	563.6	Negative
25	26.2976	0.772727	11.8	104.9	28.7	30.1	Positive
24	25	0.880952	12.4	96.7	28.8	27.8	Positive
23	31.2175	0.777778	14.5	101.8	29.1	29.6	Negative
22	22.83	0.736842	12.1	109.2	25.7	28.2	Negative
23	26.7299	0.695652	13.2	104.8	29.2	30.6	Positive
22	29.7211	0.844444	13.4	76	35.1	26.7	Positive
36	17.7154	0.74359	11.7	93.6	31.6	29.6	Negative
19	27.5556	0.825	13.5	78	36.2	28.4	Negative
22	19.0311	0.833333	13.5	89	36.5	32.3	Positive
32	30.44	0.785714	12.5	114.5	25.9	29.7	Negative
16	21.8787	0.794118	12.4	102.9	28.7	29.5	Negative
25	23.1405	0.775	12.8	108	27.6	29.9	Positive
27	22.4766	0.75	11.6	102	28.3	29	Negative
30	30.44	0.794872	13.2	105.5	29.5	31.2	Negative
30	24.3865	0.842105	13.9	84	36.7	30.8	Negative
26	20.5457	0.763158	12.8	80	35.3	28.3	Positive
30	24.3865	0.842105	13.9	84	36.7	30.8	Negative
26	20.5457	0.763158	12.8	80	35.3	28.3	Positive
22	24.6094	0.85	13.7	85	35.9	30.6	Positive
22	25	0.85	11.3	74	34.4	25.5	Negative
25	27.1809	0.833333	13.1	82	35.7	29.5	Negative
21	20.6612	0.648649	12.4	105.9	26.7	28.1	Positive
26	20.202	0.72973	10.2	84.8	31.3	28.3	Negative
27	20.8117	0.833333	10.9	95.3	32.6	28.8	Negative
22	20.8117	0.684211	12.1	100.6	26.5	26.6	Positive
45	38.0499	0.863636	10.4	91.1	24.5	22.3	Negative
27	26.1593	0.783784	11	73	35.9	26.2	Positive
27	27.7008	0.780488	10.4	91.1	24.5	27.9	Positive
23	21.0938	0.783784	10.4	94.7	26.5	25.1	Negative
22	25.4028	0.767442	6.4	80	37	29.5	Positive
19	23.4375	0.736842	9.3	92.3	25.4	25.7	Positive
34	22.2656	0.815789	12.6	82	38.1	31.4	Negative
21	22.6562	0.842105	13.4	82	34.9	28.7	Positive
24	22.8928	0.837838	10.3	72	34.6	24.8	Negative
25	33.3108	0.818182	13.2	88	36.8	32.4	Positive
23	21.8787	0.885714	13.1	86	31.5	31.5	Negative
24	22.1003	0.621622	14	80	34.3	27.4	Positive
28	22.8624	0.8	13.2	75	35.4	26.7	Positive
25	19.052	0.756757	13.7	83	36.5	30.3	Negative
22	20.8117	0.692308	14	81	35	28.2	Positive
24	19.1467	0.694444	13.4	79	36.1	28.6	Negative
20	22.8928	0.789474	15.2	77	35.7	27.4	Negative
20	22.8928	0.717949	9.9	64	34.7	22.1	Positive
23	22.1893	0.763158	12.8	81	35.7	29.1	Negative
24	25.2826	0.804878	11	72	37.3	26.9	Positive
20	19.1467	0.714286	13.5	84	36.5	30.7	Negative
24	23.7812	0.684211	15	81	36.1	29.3	Positive
25	28.1479	0.789474	14.6	94	37.2	34.9	Positive
19	20.7031	0.771429	11.6	65	36.5	23.6	Positive
20	42.2222	0.851064	14	86	35	30.1	Negative
18	30.9156	0.697674	14	81	34.8	28.1	Negative
19	21.4031	0.823529	10.9	74	34.5	25.5	Positive
19	23.1385	0.794118	11.7	76	35	26.6	Negative
32	23.8054	0.794872	11.3	59	35.9	21.1	Positive
18	24.1127	0.805556	14.1	84	34.2	28.9	Negative
20	22.4766	0.777778	13.7	84	35.1	29.6	Negative
20	19.9762	0.896552	9.5	81	35.1	28.3	Negative
18	20.2546	0.878788	12.9	79	34.2	26.9	Negative
23	27.9155	0.755556	13.9	78	35.4	27.8	Positive
19	24.974	0.825	13.5	85	35.2	29.9	Negative
18	19.025	0.8125	13.2	79	36.2	28.5	Positive
24	22.4913	0.846154	13.3	89	35.6	31.6	Positive
20	25.3906	0.794872	12.9	79	33.9	26.7	Negative
28	24.4444	0.820513	11.7	77	27.6	27.6	Positive
23	23.1111	0.815789	12.3	100.6	27.1	27.3	Positive
29	20.202	0.736842	12.4	98.4	31.1	30.6	Negative
17	24.2568	0.756757	12.8	100.2	31.9	32	Positive
17	25.6837	0.789474	11.7	95.1	29.3	27.9	Negative
24	24.974	0.769231	12.7	102	31.1	31.7	Negative
19	27.551	0.736842	11.4	90.4	26.5	23.9	Negative
18	24.974	0.763158	11.8	99.5	25.6	25.5	Positive
17	30.4272	0.804878	11.1	103.2	28	28.9	Negative
21	26.6667	0.756098	11	87	25.5	22.1	Positive
16	27.551	0.769231	12.5	110.6	30.1	33.3	Negative
16	23.4375	0.789474	12.7	103.1	29	29.9	Negative
22	22.0604	0.805556	13.7	102.9	25.5	26.3	Negative
18	20.4082	0.757576	12.3	103.4	26.6	27.5	Negative
19	20.4444	0.742857	19.9	103.3	170.9	176.1	Negative
18	22.8928	0.833333	11.4	96.4	26.9	26	Negative
17	28.8889	0.769231	11.6	97.2	27.2	26.6	Negative
19	22.4766	0.815789	7.2	88.7	23.6	20.9	Positive
19	26.2222	0.769231	11.7	105.5	26.4	27.8	Negative
21	24.8889	0.763158	13.4	102.4	28.8	29.5	Negative
20	28.5375	0.780488	12.3	97.7	26.9	26.3	Negative
20	23.8281	0.7	11.1	85.6	27.6	23.6	Positive
24	22.0386	0.763158	12.8	98.5	27.5	27.1	Positive
18	22.8928	0.7	12.7	95.6	26.9	25.7	Negative
17	23.4375	0.820513	12.4	104.3	26.7	27.9	Positive
19	18.3594	0.75	13	115.3	26.7	30.8	Positive
20	25.3906	0.761905	10.4	77.3	27.1	20.9	Negative
20	22.9592	0.75	12.7	110.5	26.7	29.5	Negative
17	30.9156	0.804878	11.7	109.5	25.1	27.6	Positive
27	33.3333	0.73913	11.4	86.4	23.2	20	Negative
19	30.6667	0.780488	12.1	99.1	25.8	25.6	Negative
21	28.8889	0.785714	11.8	101.7	27.9	28.4	Negative
23	23.3056	0.722222	12.5	107	28.6	30.6	Negative
22	24.9896	0.815789	11.4	96.5	25.8	25	Negative
20	20.4444	0.882353	5.4	100.5	30.6	30.8	Negative
21	35.3798	0.744681	12	110.9	26.6	29.5	Negative
18	27.8488	0.725	11.6	98.9	28.3	27	Negative
21	19.8373	0.787879	12.5	105.7	27	29.6	Negative
20	24.4444	0.815789	11.8	105.2	31.7	33.4	Negative
21	25.3906	0.829268	13.4	107.6	24.4	26.4	Negative
22	29.9643	0.775	11	107.5	26	28	Negative
27	23.5556	0.810811	13.1	115.7	24.9	28.9	Negative
16	24.3948	0.842105	10	100.2	23.7	23.8	Positive
29	24.974	0.738095	12.3	108.7	26.1	28.5	Negative
27	28.9062	0.795455	13.9	113.4	27.6	31.3	Negative
23	20	0.857143	13.5	109.7	27.5	30.2	Negative
23	23.7812	0.789474	11.7	113	27.8	31.5	Negative
18	22.4913	0.846154	10.6	99.3	24	23.9	Positive
17	29.5858	0.888889	13.5	100	26	23.5	Negative
20	21.2245	0.775	16	109	21.6	26	Negative
17	19.025	0.935484	15.6	110.6	26.4	29.2	Negative
20	31.5556	0.795455	11.8	105.8	28.4	28.4	Positive
19	20.3954	0.742857	11.4	108.6	26.9	29.2	Negative
24	17.9688	0.75	14.2	115	26.5	28.2	Negative
23	31.2175	0.777778	14.5	104.2	25.2	29.3	Negative
26	23.3091	0.789474	12.1	108.7	27.2	29.7	Negative
21	21.1109	0.771429	10	77.5	31.4	24.3	Positive
23	19.563	0.742857	11.7	102.3	25	25.6	Negative
18	25.3333	0.861111	12	98.9	27.1	30	Positive
21	25.2174	0.785714	13.5	107.8	29.8	32.1	Negative
18	20.8117	0.756757	12.7	100	26.1	31.4	Positive
21	25.2174	0.785714	13	113	26	25.5	Negative
30	24	0.805556	11.5	111	26.4	31.2	Negative
22	20.8117	0.756757	10.6	96	24.8	30.2	Negative
21	23.4375	0.868421	12.8	96.9	30	26.1	Negative
